# Supplementary material for: Unexpected diversity in Central European Vespoidea (Hymenoptera, Mutillidae, Myrmosidae, Sapygidae, Scoliidae, Tiphiidae, Thynnidae, Vespidae), with description of two species of Smicromyrme Thomson, 1870
Source: Zookeys. 2021 Oct 14;1062:49–72. doi: 10.3897/zookeys.1062.70763 (PMC8530993; doi:10.3897/zookeys.1062.70763)
Supplement: XML Treatment for Smicromyrme (Smicromyrme) rufipes [file zookeys.1062.70763-treatment1.xml]

<!DOCTYPE tp:taxon-treatment
  PUBLIC "-//TaxonX//DTD Taxonomic Treatment Publishing DTD v0 20100105//EN" "tax-treatment-NSO.dtd">
<tp:taxon-treatment xmlns:tp="http://www.plazi.org/taxpub"><tp:treatment-meta><kwd-group><label>Taxon classification</label><kwd><named-content xmlns:xlink="http://www.w3.org/1999/xlink" content-type="kingdom">Animalia</named-content></kwd><kwd><named-content xmlns:xlink="http://www.w3.org/1999/xlink" content-type="order">Hymenoptera</named-content></kwd><kwd><named-content xmlns:xlink="http://www.w3.org/1999/xlink" content-type="family">Mutillidae</named-content></kwd></kwd-group><mixed-citation publication-type="journal"><person-group><name><surname>Schmid-Egger</surname><given-names>Christian</given-names></name><name><surname>Schmidt</surname><given-names>Stefan</given-names></name></person-group><article-title>Unexpected diversity in Central European <tp:taxon-name><tp:taxon-name-part taxon-name-part-type="superfamily">Vespoidea</tp:taxon-name-part></tp:taxon-name> (<tp:taxon-name><tp:taxon-name-part taxon-name-part-type="order">Hymenoptera</tp:taxon-name-part></tp:taxon-name>, <tp:taxon-name><tp:taxon-name-part taxon-name-part-type="family">Mutillidae</tp:taxon-name-part></tp:taxon-name>, <tp:taxon-name><tp:taxon-name-part taxon-name-part-type="family">Myrmosidae</tp:taxon-name-part></tp:taxon-name>, <tp:taxon-name><tp:taxon-name-part taxon-name-part-type="family">Sapygidae</tp:taxon-name-part></tp:taxon-name>, <tp:taxon-name><tp:taxon-name-part taxon-name-part-type="family">Scoliidae</tp:taxon-name-part></tp:taxon-name>, <tp:taxon-name><tp:taxon-name-part taxon-name-part-type="family">Tiphiidae</tp:taxon-name-part></tp:taxon-name>, <tp:taxon-name><tp:taxon-name-part taxon-name-part-type="family">Thynnidae</tp:taxon-name-part></tp:taxon-name>, <tp:taxon-name><tp:taxon-name-part taxon-name-part-type="family">Vespidae</tp:taxon-name-part></tp:taxon-name>), with description of two species of <italic><tp:taxon-name><tp:taxon-name-part taxon-name-part-type="genus" reg="Smicromyrme">Smicromyrme</tp:taxon-name-part></tp:taxon-name></italic> Thomson, 1870</article-title><source>Zookeys</source><day>14</day><month>10</month><year>2021</year><volume>1062</volume><fpage>49</fpage><lpage>72</lpage><pub-id pub-id-type="doi">10.3897/zookeys.1062.70763</pub-id></mixed-citation></tp:treatment-meta><tp:nomenclature><tp:taxon-name><object-id xmlns:xlink="http://www.w3.org/1999/xlink" content-type="arpha" xlink:type="simple">7FE403BC-1AD3-5B51-A254-C9424C24B6B2</object-id><tp:taxon-name-part taxon-name-part-type="genus" reg="Smicromyrme">Smicromyrme</tp:taxon-name-part> (<tp:taxon-name-part taxon-name-part-type="subgenus" reg="Smicromyrme">Smicromyrme</tp:taxon-name-part>) <tp:taxon-name-part taxon-name-part-type="species" reg="rufipes">rufipes</tp:taxon-name-part></tp:taxon-name><xref ref-type="fig" rid="F1">Figures 1–7</xref><xref ref-type="fig" rid="F5">, 23</xref><tp:nomenclature-citation-list><tp:nomenclature-citation><tp:taxon-name>
                      <tp:taxon-name-part taxon-name-part-type="genus" reg="Mutilla">Mutilla</tp:taxon-name-part>
                      <tp:taxon-name-part taxon-name-part-type="species" reg="rufipes">rufipes</tp:taxon-name-part>
                    </tp:taxon-name><comment>Fabricius, 1877: 313 “Habitat Halae Saxonum Dom. Hybner”.</comment></tp:nomenclature-citation></tp:nomenclature-citation-list></tp:nomenclature><tp:treatment-sec sec-type="type material" id="SECID0E4IAE"><title>Type material.</title><p>lost (<xref ref-type="bibr" rid="B24">Petersen 1988</xref>).</p></tp:treatment-sec><tp:treatment-sec sec-type="Neotype" id="SECID0EGJAE"><title>Neotype.</title><p>(here designated) Germany • female; Brandenburg, Bad Freienwalde, Gabower Hänge; <named-content xmlns:xlink="http://www.w3.org/1999/xlink" content-type="dwc:verbatimCoordinates" xlink:type="simple"><named-content content-type="geo-json" specific-use="{&#34;type&#34;:&#34;Point&#34;,&#34;coordinates&#34;:[14.080000,52.826000]}" id="NCID0EPJAE" xlink:type="simple">52.826°N, 14.080°E</named-content></named-content>; 15 Aug. 2001; Schmid-Egger leg.; coll. <named-content xmlns:xlink="http://www.w3.org/1999/xlink" content-type="dwc:institutional_code" xlink:type="simple">ZSM</named-content>, BC <named-content xmlns:xlink="http://www.w3.org/1999/xlink" content-type="dwc:institutional_code" xlink:type="simple">ZSM</named-content> HYM 10552.</p></tp:treatment-sec><tp:treatment-sec sec-type="material" id="SECID0E5JAE"><title>Additional material examined.</title><p>Apart from the material shown in the list of specimens analysed by DNA barcoding (Suppl. material <xref ref-type="supplementary-material" rid="S1">1</xref>), an additional 78 females from several locations across Germany were examined morphologically, including the German states of Brandenburg, Berlin, Hamburg, Baden-Württemberg, Rhineland-Palatinate, Sachsen-Anhalt, Mecklenburg-Vorpommern.</p></tp:treatment-sec><tp:treatment-sec sec-type="remarks" id="SECID0EIKAE"><title>Remarks.</title><p>To allow accurate identification of the taxon, a female specimen with full barcode sequence was selected as a neotype. The species was originally described from Halle in Sachsen-Anhalt, about 200 km south-west of the locality from where the neotype was collected. The species agrees with the descriptions of <xref ref-type="bibr" rid="B24">Petersen (1988)</xref> and <xref ref-type="bibr" rid="B18">Lelej and Schmid-Egger (2005)</xref>. For diagnosis and identification see the key to males and females below but note that males cannot be distinguished by morphology from <italic><tp:taxon-name><tp:taxon-name-part taxon-name-part-type="genus" reg="Smicromyrme">S.</tp:taxon-name-part><tp:taxon-name-part taxon-name-part-type="species" reg="burgeri">burgeri</tp:taxon-name-part></tp:taxon-name></italic> sp. nov.</p></tp:treatment-sec><tp:treatment-sec sec-type="Male colour variation" id="SECID0EBLAE"><title>Male colour variation.</title><p>The males of <italic><tp:taxon-name><tp:taxon-name-part taxon-name-part-type="genus" reg="Smicromyrme">S.</tp:taxon-name-part><tp:taxon-name-part taxon-name-part-type="species" reg="rufipes">rufipes</tp:taxon-name-part></tp:taxon-name></italic> occur in two colour variants without transitional forms (<xref ref-type="bibr" rid="B24">Petersen 1988</xref>). We examined 88 males from eastern Germany and Hamburg, which we expected to belong to <italic><tp:taxon-name><tp:taxon-name-part taxon-name-part-type="genus" reg="Smicromyrme">S.</tp:taxon-name-part><tp:taxon-name-part taxon-name-part-type="species" reg="rufipes">rufipes</tp:taxon-name-part></tp:taxon-name></italic>, because no records of <italic><tp:taxon-name><tp:taxon-name-part taxon-name-part-type="genus" reg="Smicromyrme">S.</tp:taxon-name-part><tp:taxon-name-part taxon-name-part-type="species" reg="burgeri">burgeri</tp:taxon-name-part></tp:taxon-name></italic> sp. nov. females are known from these areas. Of those, 52 (59%) are all black and 36 (41%) have at least collare, mesoscutum, and scutellum red. The collare is medially black, and the metanotum and upper mesopleuron are partly red in a few specimens. An additional 46 males of the red form from south-western Germany were also examined, with three specimens each belonging to <italic><tp:taxon-name><tp:taxon-name-part taxon-name-part-type="genus" reg="Smicromyrme">S.</tp:taxon-name-part><tp:taxon-name-part taxon-name-part-type="species" reg="rufipes">rufipes</tp:taxon-name-part></tp:taxon-name></italic> and <italic><tp:taxon-name><tp:taxon-name-part taxon-name-part-type="genus" reg="Smicromyrme">S.</tp:taxon-name-part><tp:taxon-name-part taxon-name-part-type="species" reg="burgeri">burgeri</tp:taxon-name-part></tp:taxon-name></italic> sp. nov., based on their barcode sequences showing that specimens from south Germany cannot be identified to species level. Five specimens from this area without DNA sequences were all black. Considering the distribution of collected females, most males are suspected to belong to <italic><tp:taxon-name><tp:taxon-name-part taxon-name-part-type="genus" reg="Smicromyrme">S.</tp:taxon-name-part><tp:taxon-name-part taxon-name-part-type="species" reg="rufipes">rufipes</tp:taxon-name-part></tp:taxon-name></italic>, and the male black form is much rarer in southern Germany compared to northern and eastern Germany.</p><fig id="F1" position="float" orientation="portrait"><object-id xmlns:xlink="http://www.w3.org/1999/xlink" content-type="doi" xlink:type="simple">10.3897/zookeys.1062.70763.figures1-7</object-id><object-id xmlns:xlink="http://www.w3.org/1999/xlink" content-type="arpha" xlink:type="simple">1E5763B7-49C9-51C2-B71E-9893245FE931</object-id><label>Figures 1–7.</label><caption><p><italic><tp:taxon-name><tp:taxon-name-part taxon-name-part-type="genus" reg="Smicromyrme">Smicromyrme</tp:taxon-name-part><tp:taxon-name-part taxon-name-part-type="species" reg="rufipes">rufipes</tp:taxon-name-part></tp:taxon-name></italic><bold>1–5</bold> female neotype <bold>1</bold> habitus in dorsal view <bold>2</bold> habitus in lateral view <bold>3</bold> head frontal <bold>4</bold> propodeum <bold>5</bold> tergite S6 <bold>6, 7</bold> male <bold>6</bold> male with red mesosoma in dorsal view <bold>7</bold> male with black mesosoma in dorsal view. Scale bars: 1 mm for all images.</p></caption><graphic xmlns:xlink="http://www.w3.org/1999/xlink" xlink:href="zookeys-1062-049-g001.jpg" position="float" orientation="portrait" xlink:type="simple" id="oo_599055.jpg"><uri content-type="original_file" xlink:type="simple">https://binary.pensoft.net/fig/599055</uri></graphic></fig></tp:treatment-sec><tp:treatment-sec sec-type="distribution" id="SECID0EXOAE"><title>Distribution.</title><p>According to <xref ref-type="bibr" rid="B24">Petersen (1988)</xref>, <italic><tp:taxon-name><tp:taxon-name-part taxon-name-part-type="genus" reg="Smicromyrme">S.</tp:taxon-name-part><tp:taxon-name-part taxon-name-part-type="species" reg="rufipes">rufipes</tp:taxon-name-part></tp:taxon-name></italic> is widespread in central and northern Europe, eastwards to China and Japan, and also occurring in northern Spain, France, northern and central Italy, Croatia (Krk island) and Serbia (near Belgrade). Specimens mentioned in <xref ref-type="bibr" rid="B24">Petersen (1988)</xref> from northern and central Italy, Croatia and Serbia may in fact belong to <italic><tp:taxon-name><tp:taxon-name-part taxon-name-part-type="genus" reg="Smicromyrme">S.</tp:taxon-name-part><tp:taxon-name-part taxon-name-part-type="species" reg="lombardensis">lombardensis</tp:taxon-name-part></tp:taxon-name></italic> sp. nov., and specimens from France and Spain to <italic><tp:taxon-name><tp:taxon-name-part taxon-name-part-type="genus" reg="Smicromyrme">S.</tp:taxon-name-part><tp:taxon-name-part taxon-name-part-type="species" reg="burgeri">burgeri</tp:taxon-name-part></tp:taxon-name></italic> sp. nov.</p></tp:treatment-sec><tp:treatment-sec><!--Section generated to contain objects referenced in tp:taxon-treatment.--><fig id="F5" position="float" orientation="portrait"><object-id xmlns:xlink="http://www.w3.org/1999/xlink" content-type="doi" xlink:type="simple">10.3897/zookeys.1062.70763.figures23-26</object-id><object-id xmlns:xlink="http://www.w3.org/1999/xlink" content-type="arpha" xlink:type="simple">A55BEA10-23D7-5349-855B-6CCEF6E07A04</object-id><label>Figures 23–26.</label><caption><p>Genitalia, males <bold>23</bold><italic><tp:taxon-name><tp:taxon-name-part taxon-name-part-type="genus" reg="Smicromyrme">Smicromyrme</tp:taxon-name-part><tp:taxon-name-part taxon-name-part-type="species" reg="rufipes">rufipes</tp:taxon-name-part></tp:taxon-name></italic><bold>24</bold><italic><tp:taxon-name><tp:taxon-name-part taxon-name-part-type="genus" reg="Smicromyrme">Smicromyrme</tp:taxon-name-part><tp:taxon-name-part taxon-name-part-type="species" reg="burgeri">burgeri</tp:taxon-name-part></tp:taxon-name></italic> sp. nov. <bold>25</bold><italic><tp:taxon-name><tp:taxon-name-part taxon-name-part-type="genus" reg="Smicromyrme">Smicromyrme</tp:taxon-name-part><tp:taxon-name-part taxon-name-part-type="species" reg="langobardensis">langobardensis</tp:taxon-name-part></tp:taxon-name></italic> sp. nov. <bold>26</bold><italic><tp:taxon-name><tp:taxon-name-part taxon-name-part-type="genus" reg="Dolichovespula">Dolichovespula</tp:taxon-name-part><tp:taxon-name-part taxon-name-part-type="species" reg="pacifica">pacifica</tp:taxon-name-part></tp:taxon-name></italic>.</p></caption><graphic xmlns:xlink="http://www.w3.org/1999/xlink" xlink:href="zookeys-1062-049-g005.jpg" position="float" orientation="portrait" xlink:type="simple" id="oo_599059.jpg"><uri content-type="original_file" xlink:type="simple">https://binary.pensoft.net/fig/599059</uri></graphic></fig><supplementary-material xmlns:xlink="http://www.w3.org/1999/xlink" id="S1" position="float" orientation="portrait" xlink:type="simple"><object-id content-type="doi" xlink:type="simple">10.3897/zookeys.1062.70763.suppl1</object-id><object-id content-type="arpha" xlink:type="simple">6C9B0C06-69C5-599E-87AD-39CD2D8B6BE5</object-id><label>Supplementary material 1</label><caption><p>List of voucher specimen</p></caption><statement content-type="dataType"><label>Data type</label><p>pdf file</p></statement><statement content-type="notes"><label>Explanation note</label><p>List of voucher specimens with family, species, specimen ID, country of origin,collection date, depository, Barcode Index Number (<abbrev xlink:title="Barcode Index Number" id="ABBRID0ESACI" xlink:type="simple">BIN</abbrev>) and sequencing success (<abbrev xlink:title="mitochondrial cytochrome c oxidase I" id="ABBRID0EWACI" xlink:type="simple">COI</abbrev> fragment length in bp, in square brackets number of unresolved bases).</p></statement><media xlink:href="zookeys-1062-049-s001.pdf" mimetype="application" mime-subtype="pdf" position="float" orientation="portrait" xlink:type="simple" id="oo_599060.pdf"><uri content-type="original_file" xlink:type="simple">https://binary.pensoft.net/file/599060</uri></media><permissions><license xlink:type="simple"><license-p>This dataset is made available under the Open Database License (http://opendatacommons.org/licenses/odbl/1.0/). The Open Database License (ODbL) is a license agreement intended to allow users to freely share, modify, and use this Dataset while maintaining this same freedom for others, provided that the original source and author(s) are credited.</license-p></license></permissions><attrib specific-use="authors">Christian Schmid-Egger, Stefan Schmidt</attrib></supplementary-material></tp:treatment-sec><ref-list><ref id="B24"><mixed-citation xmlns:xlink="http://www.w3.org/1999/xlink" xlink:type="simple"><person-group><name name-style="western"><surname>Petersen</surname><given-names>B</given-names></name></person-group> (<year>1988</year>) <article-title>The Palaearctic <tp:taxon-name><tp:taxon-name-part taxon-name-part-type="family">Mutillidae</tp:taxon-name-part></tp:taxon-name> of I.C. Fabricius and some related material (<tp:taxon-name><tp:taxon-name-part taxon-name-part-type="class">Insecta</tp:taxon-name-part></tp:taxon-name>, <tp:taxon-name><tp:taxon-name-part taxon-name-part-type="order">Hymenoptera</tp:taxon-name-part></tp:taxon-name>, <tp:taxon-name><tp:taxon-name-part taxon-name-part-type="infraorder">Aculeata</tp:taxon-name-part></tp:taxon-name>).</article-title><source>Steenstrupia</source><volume>14</volume>: <fpage>129</fpage>–<lpage>224</lpage>.</mixed-citation></ref><ref id="B18"><mixed-citation xmlns:xlink="http://www.w3.org/1999/xlink" xlink:type="simple"><person-group><name name-style="western"><surname>Lelej</surname><given-names>AS</given-names></name><name name-style="western"><surname>Schmid-Egger</surname><given-names>C</given-names></name></person-group> (<year>2005</year>) <article-title>The velvet ants (<tp:taxon-name><tp:taxon-name-part taxon-name-part-type="order">Hymenoptera</tp:taxon-name-part></tp:taxon-name>, <tp:taxon-name><tp:taxon-name-part taxon-name-part-type="family">Mutillidae</tp:taxon-name-part></tp:taxon-name>) of Central Europe.</article-title><source>Linzer biologische Beiträge</source><volume>37</volume>: <fpage>1505</fpage>–<lpage>1543</lpage>. <ext-link xlink:type="simple" ext-link-type="uri" xlink:href="https://www.zobodat.at/pdf/LBB_0037_2_1505-1543.pdf">https://www.zobodat.at/pdf/LBB_0037_2_1505-1543.pdf</ext-link></mixed-citation></ref></ref-list></tp:taxon-treatment>
