# Supplementary material for: Unexpected diversity in Central European Vespoidea (Hymenoptera, Mutillidae, Myrmosidae, Sapygidae, Scoliidae, Tiphiidae, Thynnidae, Vespidae), with description of two species of Smicromyrme Thomson, 1870
Source: Zookeys. 2021 Oct 14;1062:49–72. doi: 10.3897/zookeys.1062.70763 (PMC8530993; doi:10.3897/zookeys.1062.70763)
Supplement: XML Treatment for Smicromyrme (Smicromyrme) burgeri [file zookeys.1062.70763-treatment2.xml]

<!DOCTYPE tp:taxon-treatment
  PUBLIC "-//TaxonX//DTD Taxonomic Treatment Publishing DTD v0 20100105//EN" "tax-treatment-NSO.dtd">
<tp:taxon-treatment xmlns:tp="http://www.plazi.org/taxpub"><tp:treatment-meta><kwd-group><label>Taxon classification</label><kwd><named-content xmlns:xlink="http://www.w3.org/1999/xlink" content-type="kingdom">Animalia</named-content></kwd><kwd><named-content xmlns:xlink="http://www.w3.org/1999/xlink" content-type="order">Hymenoptera</named-content></kwd><kwd><named-content xmlns:xlink="http://www.w3.org/1999/xlink" content-type="family">Mutillidae</named-content></kwd></kwd-group><mixed-citation publication-type="journal"><person-group><name><surname>Schmid-Egger</surname><given-names>Christian</given-names></name><name><surname>Schmidt</surname><given-names>Stefan</given-names></name></person-group><article-title>Unexpected diversity in Central European <tp:taxon-name><tp:taxon-name-part taxon-name-part-type="superfamily">Vespoidea</tp:taxon-name-part></tp:taxon-name> (<tp:taxon-name><tp:taxon-name-part taxon-name-part-type="order">Hymenoptera</tp:taxon-name-part></tp:taxon-name>, <tp:taxon-name><tp:taxon-name-part taxon-name-part-type="family">Mutillidae</tp:taxon-name-part></tp:taxon-name>, <tp:taxon-name><tp:taxon-name-part taxon-name-part-type="family">Myrmosidae</tp:taxon-name-part></tp:taxon-name>, <tp:taxon-name><tp:taxon-name-part taxon-name-part-type="family">Sapygidae</tp:taxon-name-part></tp:taxon-name>, <tp:taxon-name><tp:taxon-name-part taxon-name-part-type="family">Scoliidae</tp:taxon-name-part></tp:taxon-name>, <tp:taxon-name><tp:taxon-name-part taxon-name-part-type="family">Tiphiidae</tp:taxon-name-part></tp:taxon-name>, <tp:taxon-name><tp:taxon-name-part taxon-name-part-type="family">Thynnidae</tp:taxon-name-part></tp:taxon-name>, <tp:taxon-name><tp:taxon-name-part taxon-name-part-type="family">Vespidae</tp:taxon-name-part></tp:taxon-name>), with description of two species of <italic><tp:taxon-name><tp:taxon-name-part taxon-name-part-type="genus" reg="Smicromyrme">Smicromyrme</tp:taxon-name-part></tp:taxon-name></italic> Thomson, 1870</article-title><source>Zookeys</source><day>14</day><month>10</month><year>2021</year><volume>1062</volume><fpage>49</fpage><lpage>72</lpage><pub-id pub-id-type="doi">10.3897/zookeys.1062.70763</pub-id></mixed-citation></tp:treatment-meta><tp:nomenclature><tp:taxon-name><object-id xmlns:xlink="http://www.w3.org/1999/xlink" content-type="arpha" xlink:type="simple">8F1FF506-3E19-5AE7-A55F-0A1D8D317E97</object-id><tp:taxon-name-part taxon-name-part-type="genus" reg="Smicromyrme">Smicromyrme</tp:taxon-name-part> (<tp:taxon-name-part taxon-name-part-type="subgenus" reg="Smicromyrme">Smicromyrme</tp:taxon-name-part>) <tp:taxon-name-part taxon-name-part-type="species" reg="burgeri">burgeri</tp:taxon-name-part><object-id xmlns:xlink="http://www.w3.org/1999/xlink" content-type="zoobank" xlink:type="simple">http://zoobank.org/A0DDE87B-2890-46C0-9E8C-3D22188EFBB1</object-id></tp:taxon-name><tp:taxon-authority>Schmid-Egger</tp:taxon-authority><tp:taxon-status xmlns:xlink="http://www.w3.org/1999/xlink" xlink:type="simple">sp. nov.</tp:taxon-status><xref ref-type="fig" rid="F2">Figures 8–13</xref><xref ref-type="fig" rid="F5">, 24</xref></tp:nomenclature><tp:treatment-sec sec-type="material" id="SECID0EZRAE"><title>Material.</title><p><bold><italic>Holotype</italic></bold> Germany • female; Bavaria, Nürnberg, E Zirndorf NSG Hainberg; <named-content xmlns:xlink="http://www.w3.org/1999/xlink" content-type="dwc:verbatimCoordinates" xlink:type="simple"><named-content content-type="geo-json" specific-use="{&#34;type&#34;:&#34;Point&#34;,&#34;coordinates&#34;:[10.990000,49.430000]}" id="NCID0EHSAE" xlink:type="simple">49.43°N, 10.99°E</named-content></named-content>; 23 Jun. 2008; Schmid-Egger leg.; coll. <named-content xmlns:xlink="http://www.w3.org/1999/xlink" content-type="dwc:institutional_code" xlink:type="simple">ZSM</named-content>, BC <named-content xmlns:xlink="http://www.w3.org/1999/xlink" content-type="dwc:institutional_code" xlink:type="simple">ZSM</named-content> HYM 10590. <bold><italic>Paratypes</italic></bold> Germany – <bold>Bavaria</bold> • 3 females; same collecting data as holotype, leg. Schmid-Egger leg.; BC <named-content xmlns:xlink="http://www.w3.org/1999/xlink" content-type="dwc:institutional_code" xlink:type="simple">ZSM</named-content> HYM 10590, BC <named-content xmlns:xlink="http://www.w3.org/1999/xlink" content-type="dwc:institutional_code" xlink:type="simple">ZSM</named-content> HYM 10591, BC <named-content xmlns:xlink="http://www.w3.org/1999/xlink" content-type="dwc:institutional_code" xlink:type="simple">ZSM</named-content> HYM 10592. – <bold>Hesse</bold> • 1 male; Nauheim; <named-content xmlns:xlink="http://www.w3.org/1999/xlink" content-type="dwc:verbatimCoordinates" xlink:type="simple"><named-content content-type="geo-json" specific-use="{&#34;type&#34;:&#34;Point&#34;,&#34;coordinates&#34;:[8.440000,49.940000]}" id="NCID0EPTAE" xlink:type="simple">49.94°N, 8.44°E</named-content></named-content>; 16 Jul. 2008; G. Reder leg.; BC <named-content xmlns:xlink="http://www.w3.org/1999/xlink" content-type="dwc:institutional_code" xlink:type="simple">ZSM</named-content> HYM 08149 • 1 male; Bavaria, Nürnberg, Tennenloher Forst; <named-content xmlns:xlink="http://www.w3.org/1999/xlink" content-type="dwc:verbatimCoordinates" xlink:type="simple"><named-content content-type="geo-json" specific-use="{&#34;type&#34;:&#34;Point&#34;,&#34;coordinates&#34;:[11.040000,49.570000]}" id="NCID0E3TAE" xlink:type="simple">49.57°N, 11.04°E</named-content></named-content>; 22 Jun. 2008; Schmid-Egger leg.; BC <named-content xmlns:xlink="http://www.w3.org/1999/xlink" content-type="dwc:institutional_code" xlink:type="simple">ZSM</named-content> HYM 06577. – <bold>Rhineland-Palatinate</bold> • 1 female; Birkenheide; <named-content xmlns:xlink="http://www.w3.org/1999/xlink" content-type="dwc:verbatimCoordinates" xlink:type="simple"><named-content content-type="geo-json" specific-use="{&#34;type&#34;:&#34;Point&#34;,&#34;coordinates&#34;:[8.270000,49.490000]}" id="NCID0ELUAE" xlink:type="simple">49.49°N, 8.27°E</named-content></named-content>; 2 Jul. 2008; G. Reder leg., BC <named-content xmlns:xlink="http://www.w3.org/1999/xlink" content-type="dwc:institutional_code" xlink:type="simple">ZSM</named-content> HYM 08195 • 1 male; Monsheim; <named-content xmlns:xlink="http://www.w3.org/1999/xlink" content-type="dwc:verbatimCoordinates" xlink:type="simple"><named-content content-type="geo-json" specific-use="{&#34;type&#34;:&#34;Point&#34;,&#34;coordinates&#34;:[8.210000,49.630000]}" id="NCID0EYUAE" xlink:type="simple">49.63°N, 8.21°E</named-content></named-content>; 5 Jul. 2008, G. Reder leg.; BC <named-content xmlns:xlink="http://www.w3.org/1999/xlink" content-type="dwc:institutional_code" xlink:type="simple">ZSM</named-content> HYM 08148. France • 1 male; Alpes Martimes, Col de Cayolle, 1.5 km S; <named-content xmlns:xlink="http://www.w3.org/1999/xlink" content-type="dwc:verbatimCoordinates" xlink:type="simple"><named-content content-type="geo-json" specific-use="{&#34;type&#34;:&#34;Point&#34;,&#34;coordinates&#34;:[6.756000,44.244000]}" id="NCID0EFVAE" xlink:type="simple">44.244°N, 6.756°E</named-content></named-content>; 1890 m a.s.l.; 14 Jul. 2010; Schmid-Egger leg.; BC <named-content xmlns:xlink="http://www.w3.org/1999/xlink" content-type="dwc:institutional_code" xlink:type="simple">ZSM</named-content> HYM 10617 (all in coll. <abbrev xmlns:xlink="http://www.w3.org/1999/xlink" xlink:title="Christian Schmid-Egger" id="ABBRID0EPVAE" xlink:type="simple">CSE</abbrev> and <named-content xmlns:xlink="http://www.w3.org/1999/xlink" content-type="dwc:institutional_code" xlink:type="simple">ZSM</named-content>).</p></tp:treatment-sec><tp:treatment-sec sec-type="material" id="SECID0EYVAE"><title>Additional material examined.</title><p>Specimens without barcode sequence, excluded from paratype series: Germany – <bold>Rhineland-Palatinate</bold> • 1 female; Hagenbach; <named-content xmlns:xlink="http://www.w3.org/1999/xlink" content-type="dwc:verbatimCoordinates" xlink:type="simple"><named-content content-type="geo-json" specific-use="{&#34;type&#34;:&#34;Point&#34;,&#34;coordinates&#34;:[8.200000,49.020000]}" id="NCID0EDWAE" xlink:type="simple">49.02°N, 8.20°E</named-content></named-content>; 13 Jun. 2009; G. Reder leg., • 1 female; Wachenheim; <named-content xmlns:xlink="http://www.w3.org/1999/xlink" content-type="dwc:verbatimCoordinates" xlink:type="simple"><named-content content-type="geo-json" specific-use="{&#34;type&#34;:&#34;Point&#34;,&#34;coordinates&#34;:[8.170000,49.440000]}" id="NCID0ELWAE" xlink:type="simple">49.44°N, 8.17°E</named-content></named-content>; 9 Aug. 1996, Schmid-Egger leg.; • 1 female; Ingelheim; <named-content xmlns:xlink="http://www.w3.org/1999/xlink" content-type="dwc:verbatimCoordinates" xlink:type="simple"><named-content content-type="geo-json" specific-use="{&#34;type&#34;:&#34;Point&#34;,&#34;coordinates&#34;:[8.060000,49.990000]}" id="NCID0ETWAE" xlink:type="simple">49.99°N, 8.06°E</named-content></named-content>; Schmid-Egger leg.; – <bold>Baden-Württemberg</bold> • 1 female; Grißheim; <named-content xmlns:xlink="http://www.w3.org/1999/xlink" content-type="dwc:verbatimCoordinates" xlink:type="simple"><named-content content-type="geo-json" specific-use="{&#34;type&#34;:&#34;Point&#34;,&#34;coordinates&#34;:[7.570000,47.870000]}" id="NCID0E4WAE" xlink:type="simple">47.87°N, 7.57°E</named-content></named-content>; 27 Jul. 1997; Schmid-Egger leg., • 1 female; Kronau; <named-content xmlns:xlink="http://www.w3.org/1999/xlink" content-type="dwc:verbatimCoordinates" xlink:type="simple"><named-content content-type="geo-json" specific-use="{&#34;type&#34;:&#34;Point&#34;,&#34;coordinates&#34;:[8.620000,49.220000]}" id="NCID0EFXAE" xlink:type="simple">49.22°N, 8.62°E</named-content></named-content>; 17 Jul. 1989; Schmid-Egger leg.; • 1 female; Müllheim Schwärze; <named-content xmlns:xlink="http://www.w3.org/1999/xlink" content-type="dwc:verbatimCoordinates" xlink:type="simple"><named-content content-type="geo-json" specific-use="{&#34;type&#34;:&#34;Point&#34;,&#34;coordinates&#34;:[7.680000,47.810000]}" id="NCID0ENXAE" xlink:type="simple">47.81°N, 7.68°E</named-content></named-content>; 26 Jul. 1992; France • 1 female; northern Vosges, Niederbronn-les-Bains; <named-content xmlns:xlink="http://www.w3.org/1999/xlink" content-type="dwc:verbatimCoordinates" xlink:type="simple"><named-content content-type="geo-json" specific-use="{&#34;type&#34;:&#34;Point&#34;,&#34;coordinates&#34;:[7.630000,48.950000]}" id="NCID0EVXAE" xlink:type="simple">48.95°N, 7.63°E</named-content></named-content>; 2 Aug. 1991; Schmid-Egger leg. (all in coll <abbrev xmlns:xlink="http://www.w3.org/1999/xlink" xlink:title="Christian Schmid-Egger" id="ABBRID0E1XAE" xlink:type="simple">CSE</abbrev>).</p></tp:treatment-sec><tp:treatment-sec sec-type="diagnosis" id="SECID0E5XAE"><title>Diagnosis.</title><p><italic><tp:taxon-name><tp:taxon-name-part taxon-name-part-type="genus" reg="Smicromyrme">Smicromyrme</tp:taxon-name-part><tp:taxon-name-part taxon-name-part-type="species" reg="burgeri">burgeri</tp:taxon-name-part></tp:taxon-name></italic> sp. nov. resembles <italic><tp:taxon-name><tp:taxon-name-part taxon-name-part-type="genus" reg="Smicromyrme">S.</tp:taxon-name-part><tp:taxon-name-part taxon-name-part-type="species" reg="rufipes">rufipes</tp:taxon-name-part></tp:taxon-name></italic> but the female has the frons with short dark setae, whereas <italic><tp:taxon-name><tp:taxon-name-part taxon-name-part-type="genus" reg="Smicromyrme">S.</tp:taxon-name-part><tp:taxon-name-part taxon-name-part-type="species" reg="rufipes">rufipes</tp:taxon-name-part></tp:taxon-name></italic> has the frons with a distinct patch of long, golden setae. The golden setae may be shorter in small specimens of <italic><tp:taxon-name><tp:taxon-name-part taxon-name-part-type="genus" reg="Smicromyrme">S.</tp:taxon-name-part><tp:taxon-name-part taxon-name-part-type="species" reg="rufipes">rufipes</tp:taxon-name-part></tp:taxon-name></italic> but they are always distinctly visible and allow a reliable identification. Females from traps with worn setation cannot be reliably identified. For the separation of <italic><tp:taxon-name><tp:taxon-name-part taxon-name-part-type="genus" reg="Smicromyrme">S.</tp:taxon-name-part><tp:taxon-name-part taxon-name-part-type="species" reg="burgeri">burgeri</tp:taxon-name-part></tp:taxon-name></italic> sp. nov. from <italic><tp:taxon-name><tp:taxon-name-part taxon-name-part-type="genus" reg="Smicromyrme">S.</tp:taxon-name-part><tp:taxon-name-part taxon-name-part-type="species" reg="langobardensis">langobardensis</tp:taxon-name-part></tp:taxon-name></italic> sp. nov., see under this species.</p></tp:treatment-sec><tp:treatment-sec sec-type="description" id="SECID0EG1AE"><title>Description.</title><p><bold><italic>Holotype</italic> female.</bold> Body length 5.5 mm. Colour. Black with the following parts red: clypeus, antennal base, antennomeres 1–4 (antennal apex black), mandible apart from black apex, mesosoma apart from black spot on pronotum medially, first tergite laterally, legs (tibia with some dark above). Morphology. Body with long erect setae, longest setae as long as fore tibia. Setae on dorsal side of body dark, lateral setae, and setae on underside of body white. Frons and mesosoma above with a few black adpressed setae. The following parts with spot or band of silver adpressed setae: tergite II mediobasally with a large, subcircular spot, laterally each with a longitudinal spot, apically with band. Tergite III completely covered with such pilosity. Propodeum with lamella, as large as width of middle flagellomeres. Pygidial area with longitudinal striae, reaching apex, apically somewhat divergent.</p><fig id="F2" position="float" orientation="portrait"><object-id xmlns:xlink="http://www.w3.org/1999/xlink" content-type="doi" xlink:type="simple">10.3897/zookeys.1062.70763.figures8-13</object-id><object-id xmlns:xlink="http://www.w3.org/1999/xlink" content-type="arpha" xlink:type="simple">05A09E94-B998-5F05-AB7B-92250D876EA6</object-id><label>Figures 8–13.</label><caption><p><italic><tp:taxon-name><tp:taxon-name-part taxon-name-part-type="genus" reg="Smicromyrme">Smicromyrme</tp:taxon-name-part><tp:taxon-name-part taxon-name-part-type="species" reg="burgeri">burgeri</tp:taxon-name-part></tp:taxon-name></italic> sp. nov. <bold>8–11</bold> female holotype <bold>8</bold> habitus in dorsal view <bold>9</bold> habitus in lateral view <bold>10</bold> head in frontal view <bold>11</bold> tergite S6 <bold>12, 13</bold> male paratype <bold>12</bold> habitus in dorsal view <bold>13</bold> habitus in lateral view. Scale bars: 1 mm for all images.</p></caption><graphic xmlns:xlink="http://www.w3.org/1999/xlink" xlink:href="zookeys-1062-049-g002.jpg" position="float" orientation="portrait" xlink:type="simple" id="oo_599056.jpg"><uri content-type="original_file" xlink:type="simple">https://binary.pensoft.net/fig/599056</uri></graphic></fig></tp:treatment-sec><tp:treatment-sec sec-type="variation" id="SECID0EZ2AE"><title>Variation.</title><p>Female paratypes morphologically similar to the holotype, body length 4.0–5.5 mm.</p></tp:treatment-sec><tp:treatment-sec sec-type="description" id="SECID0E52AE"><title>Description of male paratypes.</title><p>Body length 7.0–9.0 mm. <bold>Colour.</bold> Black with the following parts red: collare, mesoscutum, scutellum, tegula. The male from France has the collare medially and the tegula black. Males agree in morphology with <italic><tp:taxon-name><tp:taxon-name-part taxon-name-part-type="genus" reg="Smicromyrme">S.</tp:taxon-name-part><tp:taxon-name-part taxon-name-part-type="species" reg="rufipes">rufipes</tp:taxon-name-part></tp:taxon-name></italic> (see key and description in <xref ref-type="bibr" rid="B18">Lelej and Schmid-Egger (2005)</xref> and <xref ref-type="bibr" rid="B24">Petersen (1988)</xref>). Genitalia see Fig. <xref ref-type="fig" rid="F5">24</xref>.</p></tp:treatment-sec><tp:treatment-sec sec-type="distribution" id="SECID0E43AE"><title>Distribution.</title><p><italic><tp:taxon-name><tp:taxon-name-part taxon-name-part-type="genus" reg="Smicromyrme">Smicromyrme</tp:taxon-name-part><tp:taxon-name-part taxon-name-part-type="species" reg="burgeri">burgeri</tp:taxon-name-part></tp:taxon-name></italic> sp. nov. is known from the upper Rhine valley in Germany, an area from near the Swiss border in the south and the Frankfurt area in the north. Other records include sand dunes near Nuremberg in northern Bavaria. In addition, a male from the southern Alps in France was examined. The species has a typical southwest-submediterranean distribution with expansion to south-western Germany. The species is expected to occur elsewhere in southern France and northern Spain. Some records of <italic><tp:taxon-name><tp:taxon-name-part taxon-name-part-type="genus" reg="Smicromyrme">S.</tp:taxon-name-part><tp:taxon-name-part taxon-name-part-type="species" reg="rufipes">rufipes</tp:taxon-name-part></tp:taxon-name></italic> mentioned by <xref ref-type="bibr" rid="B24">Petersen (1988)</xref> from southern France and Spain may refer to this species.</p></tp:treatment-sec><tp:treatment-sec sec-type="etymology" id="SECID0E44AE"><title>Etymology.</title><p>The species is named after Frank Burger as a specialist for aculeate wasps and bees. He supported the research on <tp:taxon-name><tp:taxon-name-part taxon-name-part-type="family">Mutillidae</tp:taxon-name-part></tp:taxon-name> by <abbrev xmlns:xlink="http://www.w3.org/1999/xlink" xlink:title="Christian Schmid-Egger" id="ABBRID0EI5AE" xlink:type="simple">CSE</abbrev> during the initial phase of the project.</p></tp:treatment-sec><tp:treatment-sec><!--Section generated to contain objects referenced in tp:taxon-treatment.--><fig id="F5" position="float" orientation="portrait"><object-id xmlns:xlink="http://www.w3.org/1999/xlink" content-type="doi" xlink:type="simple">10.3897/zookeys.1062.70763.figures23-26</object-id><object-id xmlns:xlink="http://www.w3.org/1999/xlink" content-type="arpha" xlink:type="simple">A55BEA10-23D7-5349-855B-6CCEF6E07A04</object-id><label>Figures 23–26.</label><caption><p>Genitalia, males <bold>23</bold><italic><tp:taxon-name><tp:taxon-name-part taxon-name-part-type="genus" reg="Smicromyrme">Smicromyrme</tp:taxon-name-part><tp:taxon-name-part taxon-name-part-type="species" reg="rufipes">rufipes</tp:taxon-name-part></tp:taxon-name></italic><bold>24</bold><italic><tp:taxon-name><tp:taxon-name-part taxon-name-part-type="genus" reg="Smicromyrme">Smicromyrme</tp:taxon-name-part><tp:taxon-name-part taxon-name-part-type="species" reg="burgeri">burgeri</tp:taxon-name-part></tp:taxon-name></italic> sp. nov. <bold>25</bold><italic><tp:taxon-name><tp:taxon-name-part taxon-name-part-type="genus" reg="Smicromyrme">Smicromyrme</tp:taxon-name-part><tp:taxon-name-part taxon-name-part-type="species" reg="langobardensis">langobardensis</tp:taxon-name-part></tp:taxon-name></italic> sp. nov. <bold>26</bold><italic><tp:taxon-name><tp:taxon-name-part taxon-name-part-type="genus" reg="Dolichovespula">Dolichovespula</tp:taxon-name-part><tp:taxon-name-part taxon-name-part-type="species" reg="pacifica">pacifica</tp:taxon-name-part></tp:taxon-name></italic>.</p></caption><graphic xmlns:xlink="http://www.w3.org/1999/xlink" xlink:href="zookeys-1062-049-g005.jpg" position="float" orientation="portrait" xlink:type="simple" id="oo_599059.jpg"><uri content-type="original_file" xlink:type="simple">https://binary.pensoft.net/fig/599059</uri></graphic></fig></tp:treatment-sec><ref-list><ref id="B18"><mixed-citation xmlns:xlink="http://www.w3.org/1999/xlink" xlink:type="simple"><person-group><name name-style="western"><surname>Lelej</surname><given-names>AS</given-names></name><name name-style="western"><surname>Schmid-Egger</surname><given-names>C</given-names></name></person-group> (<year>2005</year>) <article-title>The velvet ants (<tp:taxon-name><tp:taxon-name-part taxon-name-part-type="order">Hymenoptera</tp:taxon-name-part></tp:taxon-name>, <tp:taxon-name><tp:taxon-name-part taxon-name-part-type="family">Mutillidae</tp:taxon-name-part></tp:taxon-name>) of Central Europe.</article-title><source>Linzer biologische Beiträge</source><volume>37</volume>: <fpage>1505</fpage>–<lpage>1543</lpage>. <ext-link xlink:type="simple" ext-link-type="uri" xlink:href="https://www.zobodat.at/pdf/LBB_0037_2_1505-1543.pdf">https://www.zobodat.at/pdf/LBB_0037_2_1505-1543.pdf</ext-link></mixed-citation></ref><ref id="B24"><mixed-citation xmlns:xlink="http://www.w3.org/1999/xlink" xlink:type="simple"><person-group><name name-style="western"><surname>Petersen</surname><given-names>B</given-names></name></person-group> (<year>1988</year>) <article-title>The Palaearctic <tp:taxon-name><tp:taxon-name-part taxon-name-part-type="family">Mutillidae</tp:taxon-name-part></tp:taxon-name> of I.C. Fabricius and some related material (<tp:taxon-name><tp:taxon-name-part taxon-name-part-type="class">Insecta</tp:taxon-name-part></tp:taxon-name>, <tp:taxon-name><tp:taxon-name-part taxon-name-part-type="order">Hymenoptera</tp:taxon-name-part></tp:taxon-name>, <tp:taxon-name><tp:taxon-name-part taxon-name-part-type="infraorder">Aculeata</tp:taxon-name-part></tp:taxon-name>).</article-title><source>Steenstrupia</source><volume>14</volume>: <fpage>129</fpage>–<lpage>224</lpage>.</mixed-citation></ref></ref-list></tp:taxon-treatment>
