# Supplementary material for: Unexpected diversity in Central European Vespoidea (Hymenoptera, Mutillidae, Myrmosidae, Sapygidae, Scoliidae, Tiphiidae, Thynnidae, Vespidae), with description of two species of Smicromyrme Thomson, 1870
Source: Zookeys. 2021 Oct 14;1062:49–72. doi: 10.3897/zookeys.1062.70763 (PMC8530993; doi:10.3897/zookeys.1062.70763)
Supplement: XML Treatment for Smicromyrme (Smicromyrme) langobardensis [file zookeys.1062.70763-treatment3.xml]

<!DOCTYPE tp:taxon-treatment
  PUBLIC "-//TaxonX//DTD Taxonomic Treatment Publishing DTD v0 20100105//EN" "tax-treatment-NSO.dtd">
<tp:taxon-treatment xmlns:tp="http://www.plazi.org/taxpub"><tp:treatment-meta><kwd-group><label>Taxon classification</label><kwd><named-content xmlns:xlink="http://www.w3.org/1999/xlink" content-type="kingdom">Animalia</named-content></kwd><kwd><named-content xmlns:xlink="http://www.w3.org/1999/xlink" content-type="order">Hymenoptera</named-content></kwd><kwd><named-content xmlns:xlink="http://www.w3.org/1999/xlink" content-type="family">Mutillidae</named-content></kwd></kwd-group><mixed-citation publication-type="journal"><person-group><name><surname>Schmid-Egger</surname><given-names>Christian</given-names></name><name><surname>Schmidt</surname><given-names>Stefan</given-names></name></person-group><article-title>Unexpected diversity in Central European <tp:taxon-name><tp:taxon-name-part taxon-name-part-type="superfamily">Vespoidea</tp:taxon-name-part></tp:taxon-name> (<tp:taxon-name><tp:taxon-name-part taxon-name-part-type="order">Hymenoptera</tp:taxon-name-part></tp:taxon-name>, <tp:taxon-name><tp:taxon-name-part taxon-name-part-type="family">Mutillidae</tp:taxon-name-part></tp:taxon-name>, <tp:taxon-name><tp:taxon-name-part taxon-name-part-type="family">Myrmosidae</tp:taxon-name-part></tp:taxon-name>, <tp:taxon-name><tp:taxon-name-part taxon-name-part-type="family">Sapygidae</tp:taxon-name-part></tp:taxon-name>, <tp:taxon-name><tp:taxon-name-part taxon-name-part-type="family">Scoliidae</tp:taxon-name-part></tp:taxon-name>, <tp:taxon-name><tp:taxon-name-part taxon-name-part-type="family">Tiphiidae</tp:taxon-name-part></tp:taxon-name>, <tp:taxon-name><tp:taxon-name-part taxon-name-part-type="family">Thynnidae</tp:taxon-name-part></tp:taxon-name>, <tp:taxon-name><tp:taxon-name-part taxon-name-part-type="family">Vespidae</tp:taxon-name-part></tp:taxon-name>), with description of two species of <italic><tp:taxon-name><tp:taxon-name-part taxon-name-part-type="genus" reg="Smicromyrme">Smicromyrme</tp:taxon-name-part></tp:taxon-name></italic> Thomson, 1870</article-title><source>Zookeys</source><day>14</day><month>10</month><year>2021</year><volume>1062</volume><fpage>49</fpage><lpage>72</lpage><pub-id pub-id-type="doi">10.3897/zookeys.1062.70763</pub-id></mixed-citation></tp:treatment-meta><tp:nomenclature><tp:taxon-name><object-id xmlns:xlink="http://www.w3.org/1999/xlink" content-type="arpha" xlink:type="simple">3E9C3962-233A-5228-A1AC-16FF6DDD8A81</object-id><tp:taxon-name-part taxon-name-part-type="genus" reg="Smicromyrme">Smicromyrme</tp:taxon-name-part> (<tp:taxon-name-part taxon-name-part-type="subgenus" reg="Smicromyrme">Smicromyrme</tp:taxon-name-part>) <tp:taxon-name-part taxon-name-part-type="species" reg="langobardensis">langobardensis</tp:taxon-name-part><object-id xmlns:xlink="http://www.w3.org/1999/xlink" content-type="zoobank" xlink:type="simple">http://zoobank.org/025825E4-77FF-4F91-9AEF-D3DE134FFC74</object-id></tp:taxon-name><tp:taxon-authority>Schmid-Egger</tp:taxon-authority><tp:taxon-status xmlns:xlink="http://www.w3.org/1999/xlink" xlink:type="simple">sp. nov.</tp:taxon-status><xref ref-type="fig" rid="F3">Figures 14–26</xref><xref ref-type="fig" rid="F5">, 25</xref></tp:nomenclature><tp:treatment-sec sec-type="material" id="SECID0EEDAG"><title>Material.</title><p><bold><italic>Holotype</italic></bold> Italy • male; Lombardia, Valtellina, 10 km E Sondro, Ponte in V.; <named-content xmlns:xlink="http://www.w3.org/1999/xlink" content-type="dwc:verbatimCoordinates" xlink:type="simple"><named-content content-type="geo-json" specific-use="{&#34;type&#34;:&#34;Point&#34;,&#34;coordinates&#34;:[9.960000,46.170000]}" id="NCID0ESDAG" xlink:type="simple">46.17°N, 9.96°E</named-content></named-content>; 500 m a.s.l.; 9 Jul. 2006; Schmid-Egger leg.; coll. <named-content xmlns:xlink="http://www.w3.org/1999/xlink" content-type="dwc:institutional_code" xlink:type="simple">ZSM</named-content>, BC <named-content xmlns:xlink="http://www.w3.org/1999/xlink" content-type="dwc:institutional_code" xlink:type="simple">ZSM</named-content> HYM 10620. <bold><italic>Paratypes</italic></bold> Italy • 1 male; same collecting data as holotype; BC <named-content xmlns:xlink="http://www.w3.org/1999/xlink" content-type="dwc:institutional_code" xlink:type="simple">ZSM</named-content> HYM 10618 • 1 male; same collecting data as holotype; • 1 female; same locality as holotype; BC <named-content xmlns:xlink="http://www.w3.org/1999/xlink" content-type="dwc:institutional_code" xlink:type="simple">ZSM</named-content> HYM 17467 (all in coll. <abbrev xmlns:xlink="http://www.w3.org/1999/xlink" xlink:title="Christian Schmid-Egger" id="ABBRID0EOEAG" xlink:type="simple">CSE</abbrev>).</p></tp:treatment-sec><tp:treatment-sec sec-type="material" id="SECID0ESEAG"><title>Additional material examined.</title><p>Female specimens without barcode sequences, excluded as paratypes: 2 females, Italy, Valle d’Aosta, Pondel, <named-content xmlns:xlink="http://www.w3.org/1999/xlink" content-type="dwc:verbatimCoordinates" xlink:type="simple"><named-content content-type="geo-json" specific-use="{&#34;type&#34;:&#34;Point&#34;,&#34;coordinates&#34;:[7.220000,45.670000]}" id="NCID0E2EAG" xlink:type="simple">45.67°N, 7.22°E</named-content></named-content>, 7.vii.1995, 25.vii.1999 and Valle d’Aosta, St. Pierre, <named-content xmlns:xlink="http://www.w3.org/1999/xlink" content-type="dwc:verbatimCoordinates" xlink:type="simple"><named-content content-type="geo-json" specific-use="{&#34;type&#34;:&#34;Point&#34;,&#34;coordinates&#34;:[7.230000,45.710000]}" id="NCID0EDFAG" xlink:type="simple">45.71°N, 7.23°E</named-content></named-content>, 1.viii.1997, Schmid-Egger leg. (coll. <abbrev xmlns:xlink="http://www.w3.org/1999/xlink" xlink:title="Christian Schmid-Egger" id="ABBRID0EIFAG" xlink:type="simple">CSE</abbrev>). The females differ from the paratype female in some characters and lack DNA barcode sequences and are therefore not considered in the description (frons and propodeum posteriorly more like <italic><tp:taxon-name><tp:taxon-name-part taxon-name-part-type="genus" reg="Smicromyrme">S.</tp:taxon-name-part><tp:taxon-name-part taxon-name-part-type="species" reg="rufipes">rufipes</tp:taxon-name-part></tp:taxon-name></italic>).</p></tp:treatment-sec><tp:treatment-sec sec-type="diagnosis" id="SECID0EXFAG"><title>Diagnosis.</title><p><italic><tp:taxon-name><tp:taxon-name-part taxon-name-part-type="genus" reg="Smicromyrme">Smicromyrme</tp:taxon-name-part><tp:taxon-name-part taxon-name-part-type="species" reg="langobardensis">langobardensis</tp:taxon-name-part></tp:taxon-name></italic> sp. nov. agrees in most characters with <italic><tp:taxon-name><tp:taxon-name-part taxon-name-part-type="genus" reg="Smicromyrme">S.</tp:taxon-name-part><tp:taxon-name-part taxon-name-part-type="species" reg="rufipes">rufipes</tp:taxon-name-part></tp:taxon-name></italic> and <italic><tp:taxon-name><tp:taxon-name-part taxon-name-part-type="genus" reg="Smicromyrme">S.</tp:taxon-name-part><tp:taxon-name-part taxon-name-part-type="species" reg="burgeri">burgeri</tp:taxon-name-part></tp:taxon-name></italic> sp. nov. All examined males belong to the red form, as described under <italic><tp:taxon-name><tp:taxon-name-part taxon-name-part-type="genus" reg="Smicromyrme">S.</tp:taxon-name-part><tp:taxon-name-part taxon-name-part-type="species" reg="rufipes">rufipes</tp:taxon-name-part></tp:taxon-name></italic> and <italic><tp:taxon-name><tp:taxon-name-part taxon-name-part-type="genus" reg="Smicromyrme">S.</tp:taxon-name-part><tp:taxon-name-part taxon-name-part-type="species" reg="burgeri">burgeri</tp:taxon-name-part></tp:taxon-name></italic> sp. nov., with the exception that the metanotum is always red, whereas it is usually black in the other species. The male is characterised by shape and length of setae of the volsella (lateral view, Fig. <xref ref-type="fig" rid="F5">25</xref>): basal setae are not longer than medial setae and apically only weakly curved. In <italic><tp:taxon-name><tp:taxon-name-part taxon-name-part-type="genus" reg="Smicromyrme">S.</tp:taxon-name-part><tp:taxon-name-part taxon-name-part-type="species" reg="rufipes">rufipes</tp:taxon-name-part></tp:taxon-name></italic> and <italic><tp:taxon-name><tp:taxon-name-part taxon-name-part-type="genus" reg="Smicromyrme">S.</tp:taxon-name-part><tp:taxon-name-part taxon-name-part-type="species" reg="burgeri">burgeri</tp:taxon-name-part></tp:taxon-name></italic> sp. nov., basal and some of the medial setae are long and bent backwards over the remaining setae (Figs <xref ref-type="fig" rid="F5">23</xref>, <xref ref-type="fig" rid="F5">24</xref>). Female frons with some golden adpressed setae, but golden pilosity much sparser than in <italic><tp:taxon-name><tp:taxon-name-part taxon-name-part-type="genus" reg="Smicromyrme">S.</tp:taxon-name-part><tp:taxon-name-part taxon-name-part-type="species" reg="rufipes">rufipes</tp:taxon-name-part></tp:taxon-name></italic>. Lower half of backside of propodeum shiny without punctation or microsculpture in holotype, but always with some punctation or striation in <italic><tp:taxon-name><tp:taxon-name-part taxon-name-part-type="genus" reg="Smicromyrme">S.</tp:taxon-name-part><tp:taxon-name-part taxon-name-part-type="species" reg="rufipes">rufipes</tp:taxon-name-part></tp:taxon-name></italic> and <italic><tp:taxon-name><tp:taxon-name-part taxon-name-part-type="genus" reg="Smicromyrme">S.</tp:taxon-name-part><tp:taxon-name-part taxon-name-part-type="species" reg="burgeri">burgeri</tp:taxon-name-part></tp:taxon-name></italic>.</p><fig id="F3" position="float" orientation="portrait"><object-id xmlns:xlink="http://www.w3.org/1999/xlink" content-type="doi" xlink:type="simple">10.3897/zookeys.1062.70763.figures14-18</object-id><object-id xmlns:xlink="http://www.w3.org/1999/xlink" content-type="arpha" xlink:type="simple">0B9473D2-6A86-58C9-A880-8E8A5BC42ADC</object-id><label>Figures 14–18.</label><caption><p><italic><tp:taxon-name><tp:taxon-name-part taxon-name-part-type="genus" reg="Smicromyrme">Smicromyrme</tp:taxon-name-part><tp:taxon-name-part taxon-name-part-type="species" reg="langobardensis">langobardensis</tp:taxon-name-part></tp:taxon-name></italic> sp. nov. <bold>14–16</bold> female paratype <bold>14</bold> habitus in dorsal view <bold>15</bold> head in frontal view <bold>16</bold> tergite S6 <bold>17, 18</bold> male holotype <bold>17</bold> habitus in lateral view <bold>18</bold> mesosoma in dorsal view. Scale bar: 1 mm for all images.</p></caption><graphic xmlns:xlink="http://www.w3.org/1999/xlink" xlink:href="zookeys-1062-049-g003.jpg" position="float" orientation="portrait" xlink:type="simple" id="oo_599057.jpg"><uri content-type="original_file" xlink:type="simple">https://binary.pensoft.net/fig/599057</uri></graphic></fig></tp:treatment-sec><tp:treatment-sec sec-type="description" id="SECID0E4KAG"><title>Description.</title><p><bold><italic>Holotype</italic> male.</bold> Body length 12.0 mm. <bold>Colour.</bold> Black with the following parts red: pronotum (pronotal base black), mesoscutum, scutellum, metanotum, tegula. Body with long white erect setae, setae of frons (apart vertex), scutellum and tergites VI and VII black. Morphology. Clypeus in basal half with keel, apically flat with two tubercles in lower third and two tubercles near apical margin. Mandible distinctly curved, with inner tooth near apex. Otherwise like <italic><tp:taxon-name><tp:taxon-name-part taxon-name-part-type="genus" reg="Smicromyrme">S.</tp:taxon-name-part><tp:taxon-name-part taxon-name-part-type="species" reg="rufipes">rufipes</tp:taxon-name-part></tp:taxon-name></italic>. Genitalia see Fig. <xref ref-type="fig" rid="F5">25</xref>.</p></tp:treatment-sec><tp:treatment-sec sec-type="variation" id="SECID0EZLAG"><title>Variation in male <italic>paratypes</italic>.</title><p>Body length 8.0–12.0 mm. Colour of paratypes agrees with holotype except one male with darker red on mesosoma, and only pronotum laterally bright red as in remaining males.</p><fig id="F4" position="float" orientation="portrait"><object-id xmlns:xlink="http://www.w3.org/1999/xlink" content-type="doi" xlink:type="simple">10.3897/zookeys.1062.70763.figures19-22</object-id><object-id xmlns:xlink="http://www.w3.org/1999/xlink" content-type="arpha" xlink:type="simple">65C69B36-6A0F-56C4-A510-DA0AB4F8DA5B</object-id><label>Figures 19–22.</label><caption><p><bold>19</bold> habitus of <italic><tp:taxon-name><tp:taxon-name-part taxon-name-part-type="genus" reg="Paramyrmosa">Paramyrmosa</tp:taxon-name-part><tp:taxon-name-part taxon-name-part-type="species" reg="brunnipes">brunnipes</tp:taxon-name-part></tp:taxon-name></italic> in lateral view <bold>20–22</bold><italic><tp:taxon-name><tp:taxon-name-part taxon-name-part-type="genus" reg="Dolichovespula">Dolichovespula</tp:taxon-name-part><tp:taxon-name-part taxon-name-part-type="species" reg="pacifica">pacifica</tp:taxon-name-part></tp:taxon-name></italic>. <bold>20, 21</bold> female queen <bold>20</bold> head in frontal view <bold>21</bold> head and mesosoma in lateral view <bold>22</bold> male: head in frontal view. Scale bar: 1 mm for all images.</p></caption><graphic xmlns:xlink="http://www.w3.org/1999/xlink" xlink:href="zookeys-1062-049-g004.jpg" position="float" orientation="portrait" xlink:type="simple" id="oo_599058.jpg"><uri content-type="original_file" xlink:type="simple">https://binary.pensoft.net/fig/599058</uri></graphic></fig><fig id="F5" position="float" orientation="portrait"><object-id xmlns:xlink="http://www.w3.org/1999/xlink" content-type="doi" xlink:type="simple">10.3897/zookeys.1062.70763.figures23-26</object-id><object-id xmlns:xlink="http://www.w3.org/1999/xlink" content-type="arpha" xlink:type="simple">A55BEA10-23D7-5349-855B-6CCEF6E07A04</object-id><label>Figures 23–26.</label><caption><p>Genitalia, males <bold>23</bold><italic><tp:taxon-name><tp:taxon-name-part taxon-name-part-type="genus" reg="Smicromyrme">Smicromyrme</tp:taxon-name-part><tp:taxon-name-part taxon-name-part-type="species" reg="rufipes">rufipes</tp:taxon-name-part></tp:taxon-name></italic><bold>24</bold><italic><tp:taxon-name><tp:taxon-name-part taxon-name-part-type="genus" reg="Smicromyrme">Smicromyrme</tp:taxon-name-part><tp:taxon-name-part taxon-name-part-type="species" reg="burgeri">burgeri</tp:taxon-name-part></tp:taxon-name></italic> sp. nov. <bold>25</bold><italic><tp:taxon-name><tp:taxon-name-part taxon-name-part-type="genus" reg="Smicromyrme">Smicromyrme</tp:taxon-name-part><tp:taxon-name-part taxon-name-part-type="species" reg="langobardensis">langobardensis</tp:taxon-name-part></tp:taxon-name></italic> sp. nov. <bold>26</bold><italic><tp:taxon-name><tp:taxon-name-part taxon-name-part-type="genus" reg="Dolichovespula">Dolichovespula</tp:taxon-name-part><tp:taxon-name-part taxon-name-part-type="species" reg="pacifica">pacifica</tp:taxon-name-part></tp:taxon-name></italic>.</p></caption><graphic xmlns:xlink="http://www.w3.org/1999/xlink" xlink:href="zookeys-1062-049-g005.jpg" position="float" orientation="portrait" xlink:type="simple" id="oo_599059.jpg"><uri content-type="original_file" xlink:type="simple">https://binary.pensoft.net/fig/599059</uri></graphic></fig></tp:treatment-sec><tp:treatment-sec sec-type="description" id="SECID0ERPAG"><title>Description of female paratype.</title><p>Body length 5.0–5.5 mm. Agrees in all aspects with females of <italic><tp:taxon-name><tp:taxon-name-part taxon-name-part-type="genus" reg="Smicromyrme">S.</tp:taxon-name-part><tp:taxon-name-part taxon-name-part-type="species" reg="burgeri">burgeri</tp:taxon-name-part></tp:taxon-name></italic> sp. nov. and <italic><tp:taxon-name><tp:taxon-name-part taxon-name-part-type="genus" reg="Smicromyrme">S.</tp:taxon-name-part><tp:taxon-name-part taxon-name-part-type="species" reg="rufipes">rufipes</tp:taxon-name-part></tp:taxon-name></italic> apart from colour and extend of frontal setae. Frons bears 8–10 golden adpressed and isolated setae in <italic><tp:taxon-name><tp:taxon-name-part taxon-name-part-type="genus" reg="Smicromyrme">S.</tp:taxon-name-part><tp:taxon-name-part taxon-name-part-type="species" reg="langobardensis">langobardensis</tp:taxon-name-part></tp:taxon-name></italic> sp. nov., not forming a dense patch as in <italic><tp:taxon-name><tp:taxon-name-part taxon-name-part-type="genus" reg="Smicromyrme">S.</tp:taxon-name-part><tp:taxon-name-part taxon-name-part-type="species" reg="rufipes">rufipes</tp:taxon-name-part></tp:taxon-name></italic>.</p></tp:treatment-sec><tp:treatment-sec sec-type="distribution" id="SECID0EDRAG"><title>Distribution.</title><p>The species is only known from two localities in the Italian Alps, near the border to Switzerland. Records of <italic><tp:taxon-name><tp:taxon-name-part taxon-name-part-type="genus" reg="Smicromyrme">S.</tp:taxon-name-part><tp:taxon-name-part taxon-name-part-type="species" reg="rufipes">rufipes</tp:taxon-name-part></tp:taxon-name></italic> from northern and central Italy and the Balkans (<xref ref-type="bibr" rid="B24">Petersen 1988</xref>) may also belong to this species.</p></tp:treatment-sec><tp:treatment-sec sec-type="etymology" id="SECID0EYRAG"><title>Etymology.</title><p>The species is named after the type locality, the province Langobardia in northern Italy.</p></tp:treatment-sec><ref-list><ref id="B24"><mixed-citation xmlns:xlink="http://www.w3.org/1999/xlink" xlink:type="simple"><person-group><name name-style="western"><surname>Petersen</surname><given-names>B</given-names></name></person-group> (<year>1988</year>) <article-title>The Palaearctic <tp:taxon-name><tp:taxon-name-part taxon-name-part-type="family">Mutillidae</tp:taxon-name-part></tp:taxon-name> of I.C. Fabricius and some related material (<tp:taxon-name><tp:taxon-name-part taxon-name-part-type="class">Insecta</tp:taxon-name-part></tp:taxon-name>, <tp:taxon-name><tp:taxon-name-part taxon-name-part-type="order">Hymenoptera</tp:taxon-name-part></tp:taxon-name>, <tp:taxon-name><tp:taxon-name-part taxon-name-part-type="infraorder">Aculeata</tp:taxon-name-part></tp:taxon-name>).</article-title><source>Steenstrupia</source><volume>14</volume>: <fpage>129</fpage>–<lpage>224</lpage>.</mixed-citation></ref></ref-list></tp:taxon-treatment>
